# Supplementary material for: Assessing Disparity Using Measures of Racial and Educational Isolation
Source: Int J Environ Res Public Health. 2021 Sep 6;18(17):9384. doi: 10.3390/ijerph18179384 (PMC8430965; doi:10.3390/ijerph18179384)
Supplement: Supplementary file 1 [file ijerph-18-09384-s001.zip]

Archive with 1 entries (1 files):
- ijerph-1284055-supplementary.pdf
